# Supplementary material for: Accumulation of extra-chloroplastic triacylglycerols in Arabidopsis seedlings during heat acclimation
Source: J Exp Bot. 2015 May 14;66(15):4517–26. doi: 10.1093/jxb/erv226 (PMC4507766; doi:10.1093/jxb/erv226)
Supplement: Supplementary Data [file supp_erv226_jexbot149674_file002.xlsx]

## Sheet: Suppl. Table S1
Suppl. Table S1: Identification parameters (m/z and RT) of the identified lipids.
	m/z	RT [min]
diacylglycerols (DG) ionised as [M+NH4+]+
DG34:0 (IS)	614.572	8.84
DG34:1	612.557	8.56
DG34:2	610.541	8.28
DG34:3	608.525	8
DG34:6	602.478	6.99
DG36:2	638.572	8.61
DG36:3	636.557	8.36
DG36:4	634.541	7.99
DG36:5	632.525	7.71
DG36:6	630.51	7.4
glycerophosphoethanolamines (PE) ionised as [M+H+]+
PE34:0 (IS)	720.554	8.29
PE34:1	718.539	7.94
PE34:2	716.523	7.62
PE34:3	714.507	7.33
PE34:4	712.492	6.62
PE36:1	746.57	8.25
PE36:2	744.554	8.03
PE36:3	742.539	7.7
PE36:4	740.523	7.4
PE36:5	738.507	6.99
PE36:6	736.492	6.63
glycerophosphocholins (PC) ionised as [M+H+]+
PC34:0 (IS)	762.601	8.15
PC34:1	760.586	7.8
PC34:2	758.57	7.47
PC34:3	756.554	7.16
PC34:4	754.539	6.73
PC34:5	752.523	6.36
PC34:6	750.507	5.97
PC36:0	790.633	8.49
PC36:1	788.617	8.18
PC36:2	786.601	7.88
PC36:3	784.586	7.61
PC36:4	782.57	7.17
PC36:5	780.554	6.83
PC36:6	778.539	6.47
monogalactosyldiacylglycerols (MGDG) ionised as [M+NH4+]+
MGDG36:0 (IS)	804.657	8.71
MGDG34:0	776.625	8.4
MGDG34:1	774.61	8.07
MGDG34:2	772.594	7.77
MGDG34:3	770.578	7.43
MGDG34:4	768.563	7.09
MGDG34:5	766.547	6.73
MGDG34:6	764.531	6.37
MGDG36:2	800.625	8.11
MGDG36:4	796.594	7.48
MGDG36:5	794.578	7.16
MGDG36:6	792.563	6.82
digalactosyldiacylglycerols (DGDG) ionised as [M+NH4+]+
DGDG36:0 (IS)	966.709	8.47
DGDG34:0	938.67	8.13
DGDG34:1	936.662	7.79
DGDG34:2	934.647	7.46
DGDG34:3	932.631	7.16
DGDG34:4	930.615	6.73
DGDG34:5	928.6	6.37
DGDG34:6	926.584	5.99
DGDG36:2	962.678	7.88
DGDG36:3	960.662	7.61
DGDG36:4	958.647	7.19
DGDG36:5	956.631	6.83
DGDG36:6	954.615	6.48
Triacylglycerol (TG) marker species ionised as [M+NH4+]+
TG54:6	896.773	9.59
TG54:7	894.757	9.43
TG54:8	892.741	9.28
TG54:9	890.726	9.1
Triacylglycerol (TG) species ionised as [M+NH4+]+
TG46:3	790.691	9.37
TG48:1	822.754	9.88
TG48:2	820.739	9.72
TG48:3	818.723	9.61
TG50:1	850.789	10.04
TG50:2	848.772	9.89
TG50:3	846.757	9.76
TG50:4	844.74	9.59
TG50:5	842.727	9.43
TG50:6	840.71	9.28
TG52:1	878.813	10.19
TG52:2	876.804	10.04
TG52:3	874.79	9.89
TG52:4	872.774	9.74
TG52:5	870.756	9.6
TG52:6	868.741	9.44
TG52:7	866.727	9.26
TG52:8	864.711	9.08
TG52:9	862.693	8.91
TG54:1	906.846	10.32
TG54:2	904.834	10.18
TG54:3	902.82	10.04
TG54:4	900.805	9.91
TG54:5	898.788	9.76
TG56:2	932.866	10.32
TG56:3	930.85	10.17
TG56:4	928.836	10.04
TG56:5	926.821	9.91
TG56:6	924.804	9.76
TG56:7	922.789	9.62
TG56:8	920.773	9.45
TG58:2	960.895	10.43
TG58:3	958.883	10.3
TG58:4	956.867	10.17
TG58:5	954.854	10.05
TG58:6	952.837	9.92
TG58:7	950.82	9.79
TG60:2	988.929	10.55
TG60:3	986.91	10.42
TG60:4	984.9	10.3
TG60:5	982.883	10.18
TG60:6	980.866	10.06
TG60:7	978.849	9.94
TG62:4	1012.93	10.43
Fatty acids (FA) ionised as [M-H+]-			response factors
C17:0 (IS)	269.249	3.96
C16:0	255.233	3.42	0.89214
C16:1	253.217	2.95	0.89214
C16:2	251.202	2.06	0.89214
C16:3	249.186	1.72	0.89214
C18:0	283.264	4.54	1.25665
C18:1	281.249	3.49	1.17339
C18:2	279.233	2.71	1.6682
C18:3	277.216	2.26	1.12689
C20:0	311.286	5.75	0.24099
where RF: response factor, Aa: peak area of analyte, ma amount of analyte [µg], mis: amount of internal standard [µg], Ais: peak area of internal standard

## Sheet: Suppl. Table S2
Suppl. Table S2: Parameters used for the identification of heat-responsive metabolites.
Marker ID	Retention time	mass-to-charge ratio	Number of database hits			Elemental composition	Adduct	Mass difference	Fragment (mass difference in mDa)		Identified compound
			METLIN	LIPID MAPS	KEGG
I	5.33 min	503.161	45	0	6	C18H31O16	[M-H+]-	0.3 mDa	[M-C6H10O5-H]-: 341.1084 (0.3)	[M-C12H20O10-H]-: 179.0556 (1.9)	raffinose
II	5.79 min	341.108	34	0	6	C12H21O11	[M-H+]-	0.2 mDa	[M-C6H10O5-H]-: 179.0556 (0.1)	-	galactinol
1	9.11 min	890.724	29	26	0	C57H96NO6	[M+NH4+]+	1.1 mDa	[M-FA-H2O+H]+: 595.4726 (0.2)	[FA-H2O+H]+: 261.2218 (0.4)	trioctadecatrienoyl-glycerol (TG54:9)
2	9.39 min	892.739	39	37	0	C57H98NO6	[M+NH4+]+	0.8 mDa	[M-FA-H2O+H]+: 595.4726 (7.3), 597.4883 (6.6)	[FA-H2O+H]+: 261.2218 (2.7), 263.2375 (0.0)	dioctadecatrienoyl-octadecadienoyl-glycerol (TG54:8)
3	9.42 min	894.755	56	52	0	C57H100NO6	[M+NH4+]+	1.5 mDa	[M-FA-H2O+H]+: 595.4726 (6.6) 597.4883 (4.2), 599.5039 (8.9)	[FA-H2O+H]+: 261.2218 (5.8), 263.2375 (0.4), 265.2531 (6.5)	dioctadecadienoyl-octadecatrienoyl-glycerol (TG54:7)
4	9.62 min	896.77	70	66	0	C57H102NO6	[M+NH4+]+	2.7 mDa	[M-FA-H2O+H]+: 597.4883 (7.0), 599.5039 (6.0), 601.5196 (6.1)	[FA-H2O+H]+: 261.2218 (2.3), 263.2375 (3.2), 265.2531 (3.8)	octadecenoyl-octadecadienoyl-octadecatrienoyl-glycerol (TG54:6)
Abbreviations:
METLIN = The Metabolite and Tandem MS Database
LIPID MAPS = Database of Lipid Metabolites and Pathways Strategy
KEGG = Kyoto Encyclopedia of Genes and Genomes
FA = fatty acyl

## Sheet: Suppl. Table S3
Suppl. Table S3: Amount of the identified TGss in control and heat acclimated (37° C, 2 h) seedlings. Data represent means ± SD, n = 9.
	control [nmol g-1 FW]		treated [nmol g-1 FW]		Identified isomers
	mean	standard deviation	mean	standard deviation
TG46:3	0.156435	0.0480785	0.0576748	0.0143614	TG-14:1-16:1-16:1
TG48:1	0.171976	0.0513893	0.180985	0.0608909	TG-14:0-16:0-18:1, TG-16:0-16:0-16:1
TG48:2	0.158805	0.0554058	0.15925	0.0517469	TG-14:0-14:0-20:2, TG-14:0-16:0-18:2, TG-14:0-16:1-18:1
TG48:3	0.0619772	0.0182425	0.0660356	0.022166	TG-14:0-16:3-18:0, TG-14:1-16:2-18:0, TG-16:0-16:0-16:3
TG50:1	0.323052	0.110784	0.32293	0.0908248	TG-12:0-18:0-20:1, TG-14:0-16:0-20:1, TG-16:0-16:0-18:1
TG50:2	1.1175	0.333807	1.3061	0.223305	TG-14:0-16:0-20:2, TG-12:0-18:0-20:2, TG-14:0-18:0-18:2, TG-14:0-18:1-18:1, TG-14:1-18:0-18:1, TG-16:0-16:0-18:2, TG-16:0-16:1-18:1, TG-16:1-16:1-18:0
TG50:3	1.19708	0.326192	1.30766	0.312359	TG-14:0-18:1-18:2, TG-14:0-18:0-18:3, TG-16:0-16:0-18:3, TG-16:1-16:2-18:0
TG50:4	0.270777	0.0702261	0.571052	0.119802	TG-14:0-16:1-20:3, TG-14:0-18:2-18:2, TG-14:3-16:0-20:1
TG50:5	0.216594	0.0560922	0.551453	0.120967	TG-14:0-18:2-18:3, TG-16:1-16:1-18:3
TG50:6	0.0933828	0.0294012	0.292941	0.0702979	TG-14:1-14:3-22:2, TG-16:2-16:2-18:2
TG52:1	0.24894	0.11047	0.245556	0.0948454	TG-14:0-18:0-20:1, TG-16:0-16:0-20:1, TG-16:0-18:0-18:1, TG-16:1-18:0-18:0
TG52:2	1.44572	0.611367	1.40278	0.398264	TG-12:0-18:0-22:2, TG-14:0-16:0-22:2, TG-14:0-18:0-20:2, TG-16:0-16:0-20:2, TG-16:0-18:1-18:1, TG-16:1-18:0-18:1
TG52:3	2.15227	0.990576	2.61511	0.592678	TG-12:2-18:0-22:1, TG-14:0-18:0-20:3, TG-14:0-18:1-20:2, TG-14:0-18:2-20:1, TG-14:1-18:0-20:2, TG-14:1-18:1-20:1, TG-16:0-16:0-20:3, TG-16:0-16:1-20:2, TG-16:0-16:2-20:1, TG-16:0-18:1-18:2, TG-16:1-16:1-20:1, TG-16:1-18:0-18:2, TG-16:1-18:1-18:1, TG-16:2-18:0-18:1
TG52:4	4.53297	1.45159	12.8553	2.37503	TG-14:0-18:1-20:3, TG-14:0-18:1-20:3, TG-14:0-18:2-20:2, TG-14:0-18:3-20:1, TG-14:1-18:0-20:3, TG-14:1-18:1-20:2, TG-14:1-18:2-20:1, TG-14:3-18:0-20:1, TG-16:0-16:1-20:3, TG-16:0-18:1-18:3, TG-16:0-18:2-18:2, TG-16:1-16:1-20:2, TG-16:1-18:0-18:3, TG-16:1-18:1-18:2
TG52:5	3.44837	0.859536	13.8758	2.61827	TG-12:3-20:1-20:1, TG-14:0-18:3-20:2, TG-16:0-18:2-18:3, TG-16:1-16:2-20:2, TG-16:1-18:1-18:3, TG-16:1-18:2-18:2
TG52:6	3.05597	0.911642	10.6699	1.90571	TG-14:2-16:2-22:2, TG-16:0-18:3-18:3, TG-16:2-18:1-18:3
TG52:7	0.38341	0.110247	1.58895	0.267674	TG-14:2-18:2-20:3, TG-14:3-18:1-20:3, TG-16:1-18:3-18:3, TG-16:2-16:2-20:3, TG-16:2-18:2-18:3
TG52:8	0.20405	0.108154	1.79148	0.451981	TG-12:2-20:3-20:3, TG-14:2-18:3-20:3, TG-14:3-18:2-20:3, TG-16:2-18:3-18:3
TG52:9	0.132588	0.0633044	2.08948	0.657802	TG-16:3-18:3-18:3, TG-16:3-18:3-18:3
TG54:1	0.204716	0.106826	0.21685	0.112727	TG-12:0-20:0-22:1, TG-14:0-18:0-22:1, TG-14:0-20:0-20:1, TG-16:0-16:0-22:1, TG-16:0-18:0-20:1, TG-16:0-18:1-20:0, TG-18:0-18:0-18:1
TG54:2	1.84159	0.928346	1.80235	0.715443	TG-12:0-20:0-22:2, TG-14:0-18:0-22:2, TG-14:0-20:0-20:2, TG-14:0-20:1-20:1, TG-14:1-20:0-20:1, TG-14:2-20:0-20:0, TG-16:0-16:0-22:2, TG-16:0-18:0-20:2, TG-16:0-18:1-20:1, TG-16:0-18:2-20:0, TG-16:1-18:0-20:1, TG-16:1-18:1-20:0, TG-16:2-18:0-20:0, TG-18:0-18:0-18:2, TG-18:0-18:1-18:1
TG54:3	4.25077	1.9388	4.26665	1.45033	TG-12:0-20:1-22:2, TG-14:0-20:1-20:2, TG-14:1-20:1-20:1, TG-16:0-18:1-20:2, TG-16:0-18:2-20:1, TG-16:1-18:0-20:2, TG-16:1-18:1-20:1, TG-18:0-18:1-18:2, TG-18:1-18:1-18:1
TG54:4	3.47919	1.57586	4.62118	0.972036	TG-14:0-20:1-20:3, TG-14:0-20:2-20:2, TG-14:1-20:1-20:2, TG-14:2-20:1-20:1, TG-16:0-18:1-20:3, TG-16:0-18:2-20:2, TG-16:0-18:3-20:1, TG-16:1-18:0-20:3, TG-16:1-18:1-20:2, TG-16:1-18:2-20:1, TG-16:2-18:0-20:2, TG-16:2-18:1-20:1, TG-18:0-18:1-18:3, TG-18:0-18:2-18:2, TG-18:1-18:1-18:2
TG54:5	4.07847	1.67291	9.7327	1.85191	TG-14:0-20:2-20:3, TG-16:0-18:2-20:3, TG-16:0-18:3-20:2, TG-16:1-16:2-22:2, TG-16:1-18:1-20:3, TG-16:1-18:2-20:2, TG-16:1-18:3-20:1, TG-16:2-18:0-20:3, TG-16:2-18:1-20:2, TG-16:2-18:2-20:1, TG-18:0-18:2-18:3, TG-18:1-18:1-18:3, TG-18:1-18:2-18:2
TG54:6	3.50587	1.2396	19.3609	4.95938	TG-16:0-18:3-20:3, TG-12:2-20:2-22:2, TG-14:0-20:3-20:3, TG-16:1-18:2-20:3, TG-16:1-18:3-20:2, TG-18:1-18:2-18:3, TG-18:2-18:2-18:2
TG54:7	6.61052	2.20339	40.6179	9.59359	TG-16:2-18:2-20:3, TG-16:2-18:3-20:2, TG-18:1-18:3-18:3, TG-18:2-18:2-18:3
TG54:8	7.49479	2.19583	47.9111	8.5775	TG-16:2-18:3-20:3, TG-16:3-18:2-20:3, TG-16:3-18:3-20:2, TG-18:2-18:3-18:3
TG54:9	4.49001	1.47873	34.279	5.78644	TG-16:3-18:3-20:3, TG-18:3-18:3-18:3
TG56:2	0.913188	0.485234	0.966781	0.466418	TG-14:0-20:0-22:2, TG-14:0-20:1-22:1, TG-14:1-20:0-22:1, TG-16:0-18:0-22:2, TG-16:0-18:1-22:1, TG-16:0-20:0-20:2, TG-16:0-20:1-20:1, TG-16:1-18:0-22:1, TG-16:1-20:0-20:1, TG-18:0-18:0-20:2, TG-18:0-18:1-20:1, TG-18:1-18:1-20:0
TG56:3	3.71438	1.79634	3.67844	1.39958	TG-12:3-22:0-22:0, TG-14:0-20:1-22:2, TG-14:0-20:2-22:1, TG-16:0-18:1-22:2, TG-16:0-18:2-22:1, TG-16:0-20:0-20:3, TG-16:0-20:1-20:2, TG-16:1-18:0-22:2, TG-16:1-18:1-22:1, TG-16:1-20:0-20:2, TG-16:1-20:1-20:1, TG-16:2-18:0-22:1, TG-16:2-20:0-20:1, TG-16:3-20:0-20:0, TG-18:0-18:0-20:3, TG-18:0-18:1-20:2, TG-18:0-18:2-20:1, TG-18:0-18:3-20:0, TG-18:1-18:1-20:1, TG-18:1-18:2-20:0
TG56:4	4.32104	2.15724	4.59396	1.57629	TG-12:2-22:1-22:1, TG-14:1-20:1-22:2, TG-14:2-20:0-22:2, TG-16:0-18:2-22:2, TG-16:0-20:1-20:3, TG-16:0-20:2-20:2, TG-16:1-18:1-22:2, TG-16:1-20:0-20:3, TG-16:1-20:1-20:2, TG-16:2-18:0-22:2, TG-16:2-20:0-20:2, TG-16:2-20:1-20:1, TG-18:0-18:1-20:3, TG-18:0-18:2-20:2, TG-18:1-18:1-20:2, TG-18:1-18:2-20:1, TG-18:2-18:2-20:0
TG56:5	5.5585	2.89079	6.13796	2.05677	TG-16:0-18:3-22:2, TG-16:0-20:2-20:3, TG-16:1-18:2-22:2, TG-16:1-20:1-20:3, TG-16:1-20:2-20:2, TG-16:2-18:1-22:2, TG-16:2-20:1-20:2, TG-16:3-18:0-22:2, TG-16:3-20:1-20:1, TG-18:0-18:2-20:3, TG-18:0-18:3-20:2, TG-18:1-18:1-20:3, TG-18:1-18:2-20:2, TG-18:1-18:3-20:1, TG-18:2-18:2-20:1
TG56:6	3.63968	1.85109	4.18024	1.0148	TG-16:0-20:3-20:3, TG-18:0-18:3-20:3, TG-18:1-18:2-20:3, TG-18:1-18:3-20:2, TG-18:2-18:2-20:2, TG-18:2-18:3-20:1
TG56:7	0.74003	0.322968	1.23244	0.2759	TG-16:2-18:3-22:2, TG-18:3-18:3-20:1, TG-18:2-18:3-20:2
TG56:8	0.19355	0.103866	0.592287	0.113458	TG-18:2-18:3-20:3, TG-18:3-18:3-20:2
TG58:2	0.22606	0.101703	0.265296	0.109431	TG-14:0-22:0-22:2, TG-16:1-20:1-22:0, TG-16:2-20:0-22:0, TG-18:1-18:1-22:0, TG-18:1-20:0-20:1, TG-18:2-20:0-20:0
TG58:3	1.36317	0.699118	1.42716	0.637618	TG-16:0-20:1-22:2, TG-16:0-20:2-22:1, TG-16:1-20:0-22:2, TG-16:1-20:1-22:1, TG-16:1-20:2-22:0, TG-16:3-20:0-22:0, TG-18:0-18:1-22:2, TG-18:0-18:2-22:1, TG-18:0-20:1-20:2, TG-18:1-18:1-22:1, TG-18:1-18:2-22:0, TG-18:1-20:0-20:2, TG-18:1-20:1-20:1, TG-18:2-20:0-20:1
TG58:4	2.92159	1.48847	3.09361	1.0799	TG-16:0-20:2-22:2, TG-16:0-20:3-22:1, TG-16:1-20:1-22:2, TG-16:1-20:2-22:1, TG-18:0-18:2-22:2, TG-18:0-20:1-20:3, TG-18:0-20:2-20:2, TG-18:1-18:1-22:2, TG-18:1-18:2-22:1, TG-18:1-20:0-20:3, TG-18:1-20:1-20:2, TG-18:2-20:0-20:2, TG-18:2-20:1-20:1
TG58:5	1.70575	0.775289	1.98334	0.521414	TG-14:3-22:1-22:1, TG-16:2-20:1-22:2, TG-16:2-20:2-22:1, TG-16:3-20:1-22:1, TG-18:1-18:2-22:2, TG-18:1-20:2-20:2, TG-18:2-20:1-20:2
TG58:6	0.692886	0.28149	0.839311	0.153817	TG-18:1-18:3-22:2, TG-18:2-18:2-22:2, TG-18:2-18:3-22:1, TG-18:2-20:2-20:2, TG-18:3-20:1-20:2
TG58:7	0.204304	0.0939462	0.214602	0.0558195	TG-18:2-18:3-22:2, TG-18:3-18:3-22:1
TG60:2	0.0812098	0.0360585	0.0822505	0.0407263	TG-18:0-20:2-22:0
TG60:3	0.347675	0.174895	0.370478	0.139939	TG-16:1-22:0-22:2, TG-16:1-22:1-22:1, TG-18:0-20:1-22:2, TG-18:0-20:2-22:1, TG-18:0-20:3-22:0, TG-18:1-20:1-22:1, TG-18:1-20:2-22:0, TG-18:2-20:1-22:0, TG-20:1-20:1-20:1
TG60:4	0.470181	0.232319	0.554128	0.171007	TG-18:1-20:1-22:2, TG-18:2-20:1-22:1
TG60:5	0.408789	0.136484	0.526769	0.111959	TG-18:1-20:2-22:2, TG-18:1-20:3-22:1, TG-18:2-20:1-22:2, TG-18:2-20:2-22:1, TG-18:2-20:3-22:0, TG-18:3-20:1-22:1, TG-18:3-20:2-22:0, TG-20:1-20:1-20:3, TG-20:1-20:2-20:2
TG60:6	0.376197	0.0926944	0.510887	0.164475	TG-20:2-20:2-20:2
TG60:7	0.333844	0.125886	0.416935	0.165216	TG-20:1-20:3-20:3, TG-20:2-20:2-20:3
TG62:4	0.0628634	0.0368269	0.0969685	0.0286979	TG-20:1-20:1-22:2
Abbreviation:
TGX:Y = triacylglycerol species where X is the number of C atoms and Y is the number of double bonds in the fatty acids esterified to glycerol

## Sheet: Suppl. Table S4
Suppl. Table S3: Lipid analysis of control and heat acclimated (37° C, 2 h) in chloroplast fractions and in seedlings. Levels of the most abundant MGDGs (A), most abundant PEs (B) and TG markers (C) were determined in total seedling extracts and isolated chloroplasts and normalized to chlorophyll content. Data represent means ± SD, n = 3.
	control				heat acclimated
	seedlings [µmol mg-1 chlorophyll]		chloroplast isolates [µmol mg-1 chlorophyll]		seedlings [µmol mg-1 chlorophyll]		chloroplast isolates [µmol mg-1 chlorophyll]
	mean	standard deviation	mean	standard deviation	mean	standard deviation	mean	standard deviation
MGDG36:6	6.11	1.47	5.69	3.82	6.25	1.14	7.27	3.3
MGDG34:6	2.71	0.66	2.55	1.06	2.76	0.49	3.06	1.37
PE36:5	0.22	0.35	0	0.01	0.31	0.38	0.01	0.01
PE36:4	0.51	0.15	0	0.01	0.46	0.11	0	0
PE34:2	2.95	0.52	0.22	0.1	2.96	0.35	0.31	0.16
PE34:3	1.27	0.36	0.06	0.04	1.06	0.2	0.1	0.08
TG54:6	0.00842	0.00351	0.003	0.00297	0.0796	0.02088	0.00607	0.00523
TG54:7	0.02364	0.0095	0.00403	0.00307	0.24223	0.0538	0.01086	0.01097
TG54:8	0.03391	0.01046	0.00373	0.00255	0.32201	0.05886	0.01064	0.01147
TG54:9	0.02883	0.0036	0.0014	0.00078	0.25582	0.04506	0.00485	0.00467
Abbreviations:
MGDGX:Y= monogalactosyldiacylglycerol species where X is the number of C atoms and Y is the number of double bonds in the fatty acids esterified to glycerol
PEX:Y= glycerophosphoethanolamine species where X is the number of C atoms and Y is the number of double bonds in the fatty acids esterified to glycerol
TGX:Y= triacylglycerol species where X is the number of C atoms and Y is the number of double bonds in the fatty acids esterified to glycerol

## Sheet: Suppl. Table S5
Suppl. Table S5: Levels of complex lipids in heat-acclimated (37° C, 2h) and control seedlings (22° C). Data represent means ± SD, n = 9.
	control [nmol g-1 FW]		treated [nmol g-1 FW]
	mean	standard deviation	mean	standard deviation
TG54:6	3.50587	1.2396	19.3609	4.95938
TG54:7	6.61052	2.20339	40.6179	9.59359
TG54:8	7.49479	2.19583	47.9111	8.5775
TG54:9	4.49001	1.47873	34.279	5.78644
DG34:1	1.6	0.3	1.3	0.3
DG34:2	19	3	16	2.5
DG34:3	2.1	0.5	2.1	0.3
DG34:6	0.2	0.1	0.3	0.2
DG36:2	3.6	0.6	2.9	0.5
DG36:3	5.1	0.9	4	0.7
DG36:4	1.2	0.2	1	0.2
DG36:5	6.5	0.9	5.2	0.9
DG36:6	3.1	0.4	3.3	0.5
PE34:1	5.9	0.5	5.8	0.7
PE34:2	90.2	5.7	86.4	6.3
PE34:3	40.6	4.3	38.3	3.9
PE34:4	1.3	0.4	1.1	0.2
PE36:1	0.6	0.1	0.6	0.1
PE36:2	5	0.5	5.1	0.6
PE36:3	19.4	2.4	18.8	1.1
PE36:4	34.2	3	30.1	3
PE36:5	54.5	4.7	44.6	4
PE36:6	23	2	16	1.8
PC34:1	38.9	6.9	42.7	4.6
PC34:2	98.6	8.2	93.1	9.6
PC34:3	54.2	5	57.4	4.8
PC34:4	6.9	0.7	6.1	0.6
PC34:5	0.9	0.1	1	0.1
PC34:6	3	0.4	3.3	0.5
PC36:0	0.1	0	0.1	0
PC36:1	4.6	1.2	5.6	0.8
PC36:2	38.9	6.1	37.5	3.4
PC36:3	41.7	7	42.1	4.2
PC36:4	44.4	6.5	38.7	4.9
PC36:5	73.8	5.3	71.1	7.2
PC36:6	42.8	3.5	40.5	3.3
MGDG34:0	0.8	0.2	0.9	0.2
MGDG34:1	22.7	9.2	19.8	5.8
MGDG34:2	56.2	13.5	50	11.6
MGDG34:3	55.2	8.5	41.9	6.9
MGDG34:4	54.1	14.2	41.8	10.5
MGDG34:5	106.4	31.9	86.1	22.9
MGDG34:6	410.9	51.2	382	66.9
MGDG36:2	1.8	0.5	1.8	0.4
MGDG36:4	12.4	2.4	13.3	2.6
MGDG36:5	14.7	3.3	14.3	3.4
MGDG36:6	179.5	26.6	161.9	31.8
DGDG34:0	12.5	0.5	12.7	0.8
DGDG34:1	10.9	2.2	9.9	2.1
DGDG34:2	19.1	3.6	20.4	4.3
DGDG34:3	32.3	3.6	31.7	4.4
DGDG34:4	4.1	0.4	3.8	0.6
DGDG34:5	1.4	0.1	1.4	0.2
DGDG34:6	60.7	4.1	57.4	6
DGDG36:2	1.9	0.4	1.9	0.4
DGDG36:3	5	1.1	4.9	1
DGDG36:4	2.1	0.2	2.2	0.3
DGDG36:5	5.2	0.7	5.9	1
DGDG36:6	88.9	9.5	82	11.6
Abbreviations:
TGX:Y = triacylglycerol species where X is the number of C atoms and Y is the number of double bonds in the fatty acids esterified to glycerol
DGX:Y = diacylglycerol species where X is the number of C atoms and Y is the number of double bonds in the fatty acids esterified to glycerol
PEX:Y = glycerophosphoethanolamine species where X is the number of C atoms and Y is the number of double bonds in the fatty acids esterified to glycerol
PCX:Y = glycerophosphatidylcholin species where X is the number of C atoms and Y is the number of double bonds in the fatty acids esterified to glycerol
MGDGX:Y = monogalactosyldiacylglycerol species where X is the number of C atoms and Y is the number of double bonds in the fatty acids esterified to glycerol
DGDGX:Y = digalactosyldiacylglycerol species where X is the number of C atoms and Y is the number of double bonds in the fatty acids esterified to glycerol
